# Supplementary material for: Evaluating the Accumulation of Grain Mercury in Engineered Rice Lines Containing merA and merB Genes Under an Organic Mercury-Enriched Condition
Source: Plants (Basel). 2024 Dec 28;14(1):66. doi: 10.3390/plants14010066 (PMC11722697; doi:10.3390/plants14010066)
Supplement: Supplementary file 1 [file plants-14-00066-s001.zip]

Archive with 1 entries (1 files):
- plants-3362015-supplementary.pdf
